# Supplementary material for: Evaluation of Immune Response to Mucosal Immunization with an Oral Probiotic-Based Vaccine in Mice: Potential for Prime-Boost Immunization against SARS-CoV-2
Source: Int J Mol Sci. 2023 Dec 22;25(1):215. doi: 10.3390/ijms25010215 (PMC10779021; doi:10.3390/ijms25010215)
Supplement: Supplementary file 1 [file ijms-25-00215-s001.zip]

Archive with 1 entries (1 files):
- ijms-2721761-supplementary.pdf
